# Supplementary material for: Mechanistic Insights into Melatonin’s Antiarrhythmic Effects in Acute Ischemia-Reperfusion-Injured Rabbit Hearts Undergoing Therapeutic Hypothermia
Source: Int J Mol Sci. 2025 Jan 13;26(2):615. doi: 10.3390/ijms26020615 (PMC11766167; doi:10.3390/ijms26020615)
Supplement: Supplementary file 1 [file ijms-26-00615-s001.zip]

Archive with 1 entries (1 files):
- ijms-3413614-supplementary.xlsx
