# Supplementary material for: Mechanistic Insights into Melatonin’s Antiarrhythmic Effects in Acute Ischemia-Reperfusion-Injured Rabbit Hearts Undergoing Therapeutic Hypothermia
Source: Int J Mol Sci. 2025 Jan 13;26(2):615. doi: 10.3390/ijms26020615 (PMC11766167; doi:10.3390/ijms26020615)
Supplement: Supplementary file 1 [file ijms-26-00615-s001.zip › ijms-3413614-supplementary.xlsx]

## Sheet: baseline data VF inducbility
HF + M	BW	HW	HW/BW (%)	LVEFbaseline	post pacing	ERP			HF + M	VF inducibility		HF + M	VF duration (sec)
	g	kg				baseline	Hypothermia			baseline	Hypothermia		baseline	Hypothermia
	3.21	18.59	0.579128	77.7	44.73	120	270			7 beats	nonsustained		0.776	12.114
	3.34	17.53	0.52485	74.81	48.55	150	350			no	sustained		0	120
	3.91	20.474	0.523632	69.66	48.55	160	320			no	nonsustained		0	76.252
	3.16	22.278	0.705	70.29	38.96	120	290			sustained	sustained		120	120
	3.43	16.983	0.495131	70.88	60.13	130	270			sustained	nonsustained		120	5.576
	3.615	20.867	0.577234	76.09	38.97	130	300			no	nonsustained		0	4.675
	3.65	19.13	0.52411	70.79	37.82	150	290			no	nonsustained		0	19.385
	3.29	16.794	0.510456	71.38	42.79	130	230			no	nonsustained		0	5.78
	3.57	22.535	0.631232	70.18	25.82	150	260			no	nonsustained		0	113.408
	4.165	17.926	0.430396	71.19	48.88	110	320			no	nonsustained		0	20.071
HF, no M	BW	HW		LVEFbaseline	post pacing	ERP			HF, no M	VF S1S5		HF, no M	VF S1S5
						baseline	Hypothermia			baseline	Hypothermia		baseline	Hypothermia
	3.83	16.143	0.421488	66.6	40.22	140	270			sustained	sustained		120	120
	3.99	21.191	0.531103	72.13	40.96	160	320			sustained	sustained		120	120
	3.685	17.522	0.475495	70.57	36.3	140	290			sustained	sustained		120	120
	3.62	20.581	0.568536	69.31	48.55	140	280			sustained	nonsustained		120	5.972
	3.7	22.123	0.597919	70.18	48.8	110	280			sustained	sustained		120	120
	3.54	19.374	0.547288	75.8	39.79	160	240			sustained	sustained		120	120
	3.425	23.612	0.689401	75.11	60	130	310			sustained	sustained		120	120
	3.35	16.035	0.478657	74.74	44.27	120	290			sustained	nonsustained		120	3.419
	3.69	18.013	0.488157	71.48	43.32	110	280			sustained	nonsustained		120	4.649
	3.685	16.677	0.452564	73.44	47.69	140	290			sustained	sustained		120	120
Contrl + M	BW	HW		LVEFbaseline		ERP			Contrl + M	VF S1S5		Contrl + M	VF S1S5
						baseline	Hypothermia			baseline	Hypothermia		baseline	Hypothermia
	3.62	12.73	0.351657	74.13		120	230			sustained	nonsustained		120	76.318
	3.52	12.685	0.360369	72.63		140	280			nonsustained	nonsustained		0	73.228
	3.4	13.725	0.403676	75.12		140	260			nonsustained	nonsustained		0	5.593
	3.71	14.579	0.392965	77.06		150	270			nonsustained	nonsustained		0	3.341
	3.85	15.609	0.405429	73.51		120	240			no	nonsustained		0	3.825
	3.7	13.223	0.357378	72.27		120	260			no	nonsustained		0	2.101
	3.49	12.837	0.367822	71.09		140	270			no	nonsustained		0	16.502
	3.59	12.414	0.345794	70.18		130	260			nonsustained	nonsustained		2.857	2.255
	3.555	14.372	0.404276	72.66		120	250			no	nonsustained		0	1.196
	3.085	16.098	0.521815	72.61		110	260			no	nonsustained		0	5.294
Control, no M	BW	HW		LVEFbaseline		ERP			Control, no M	VF S1S5		Control, no M	VF S1S5
						baseline	Hypothermia			baseline	Hypothermia		baseline	Hypothermia
	3.36	13.279	0.395208	70.42		130	270			sustained	nonsustained		120	20.005
	3.94	17.2	0.436548	73.48		120	270			sustained	nonsustained		120	9.733
	3.34	15.323	0.458772	70.23		140	240			nonsustained	nonsustained		9.731	4.917
	2.99	11.777	0.39388	77.18		100	250			sustained	nonsustained		120	3.95
	3.495	11.5	0.329041	80.18		120	240			sustained	sustained		120	120
	3.625	14.652	0.404193	70.23		130	260			sustained	nonsustained		120	24.053
	3.475	10.957	0.315309	72.24		100	270			nonsustained	nonsustained		0	1.023
	3.26	14.519	0.445368	72.14		120	280			sustained	nonsustained		120	5.704
	3.12	17.764	0.569359	70.05		130	280			no	nonsustained		10.177	2.934
	2.91	12.714	0.436907	77.44		140	240			nonsustained	nonsustained		7.333	17.957

## Sheet: Ca decay alternans
HF + M	SDA				SCA				HF + M	Ca decay
	baseline	Hypothermia	rewarm		baseline	Hypothermia	rewarm			baseline		Hypothermia		rewarm
										non-IR	IR	non-IR	IR	non-IR	IR
	110	300	110		150	400	130			21.035	24.736	43.034	44.985	19.842	22.609
	no	300	100		160	400	130			23.71	26.801	49.406	51.899	21.492	20.988
	no	260	110		130	400	130			23.349	24.404	55.334	55.023	23.02	26.914
	no	260	100		130	400	130			23.954	23.837	54.91	55.011	19.984	21.331
	no	300	110		120	400	130			28.912	28.767	44.12	47.258	21.624	23.811
	no	280	110		130	400	150			23.554	27.777	50.206	51.569	24.879	25.167
	no	240	110		170	400	120			26.531	26.58	61.122	60.206	26.166	29.361
	100	240	120		130	300	150			23.975	25.371	40.039	41.389	21.934	22.582
	no	280	110		120	400	120			21.2	26.647	60.262	53.372	20.297	21.34
	no	180	120		130	400	130			21.512	23.356	56.634	56.035	20.113	21.242
HF, no M									HF, no M	Ca decay
	baseline	Hypothermia	rewarm		baseline	Hypothermia	rewarm			baseline		Hypothermia		rewarm
										non-IR	IR	non-IR	IR	non-IR	IR
	110	280	110		130	400	120			27.172	30.54	46.619	51.442	19.924	23.077
	no	300	100		150	400	130			22.369	26.893	58.961	53.678	21.02	21.295
	100	260	120		130	400	130			25.527	28.924	52.588	55.402	23.318	23.286
	110	280	130		160	300	140			28.1098	30.674	48.478	53.147	27.512	28.268
	110	280	120		130	400	130			20.706	26.142	56.681	60.319	23.363	23.663
	110	260	100		140	400	120			21.945	26.432	53.065	61.615	19.12	20.86
	120	280	100		120	400	120			26.795	36.625	46.325	54.095	20.214	21.918
	140	200	100		140	400	130			24.528	28.271	59.1	65.481	20.808	21.35
	no	230	120		190	400	150			22.008	29.774	57.933	70.87	20.107	22.253
	100	210	110		160	400	150			22.945	32.772	56.327	68.053	22.963	33.052
Contrl + M									Contrl + M
	baseline	Hypothermia	rewarm		baseline	Hypothermia	rewarm			baseline		Hypothermia		rewarm
										non-IR	IR	non-IR	IR	non-IR	IR
	100	300	160		130	400	170			24.136	26.787	50.182	54.249	26.366	27.008
	130	200	120		140	400	130			23.718	25.394	48.755	51.83	22.123	22.209
	no	190	100		130	400	110			20.288	24.69	41.32	41.373	18.775	22.3
	no	300	140		160	400	160			23.817	25.085	65.858	62.092	24.159	24.515
	no	300	no		120	400	120			19.866	21.972	46.453	46.511	18.539	20.282
	110	300	110		160	350	120			23.965	27.774	37.549	40.415	19.232	24.293
	110	260	150		150	400	170			25.154	25.727	45.957	46.043	26.355	27.168
	140	300	160		140	400	160			25.052	28.992	48.884	60.101	24.935	38.068
	no	290	120		130	400	140			21.299	23.883	41.154	46.69	21.407	23.695
	no	190	100		130	400	130			18.204	20.305	41.291	42.32	20.976	21.08
Control, no M									Control, no M
	baseline	Hypothermia	rewarm		baseline	Hypothermia	rewarm			baseline		Hypothermia		rewarm
										non-IR	IR	non-IR	IR	non-IR	IR
	100	240	120		130	360	130			22.019	33.039	54.419	55.986	21.148	24.2
	no	190	110		150	400	140			21.738	23.929	62.593	74.44	20.044	20.947
	100	280	120		140	400	140			22.488	23.208	46.546	48.409	23.34	24.383
	130	300	120		160	400	160			24.666	25.758	40.688	51.152	21.635	23.206
	130	280	130		170	400	150			22.6783	24.685	36.411	40.565	17.97	25.73
	110	280	100		130	400	150			23.269	23.687	48.692	52.293	23.156	28.845
	130	300	150		170	350	160			24.513	26.552	42.361	48.266	23.164	25.801
	100	190	110		120	400	130			22.363	26.766	45.457	52.891	23.032	23.774
	110	240	100		120	400	130			21.624	21.245	54.609	47.98	21.989	21.927
	110	260	120		130	300	130			20.649	21.128	42.085	44.631	23.176	24.561

## Sheet: CV
HF + M	CV
	baseline		Hypothermia
	non-IR 300	IR 300	non-IR 300	IR 300
	81.6667	58.8384	51.0417	35.9568
	96.1538	61.7589	48.0769	31.5657
	131.906	108.647	68.3085	51.8544
	79.8851	78.0864	55.1587	45.3405
	73.7705	66.6667	49.1803	31.0078
	73.9261	66.3174	50.8242	31.685
	101.648	77.8141	55.4446	43.623
	98.5267	86.4478	59.116	54.4301
	98.3735	77.9101	53.1217	34.6267
	83.8345	76.3475	51.9774	38.1738
HF, no M	CV
	baseline		Hypothermia
	non-IR 300	IR 300	non-IR 300	IR 300
	71.5204	66.0942	48.6339	33.0471
	83.1979	79.558	50.5701	44.1989
	103.388	70.8944	69.8567	40.818
	69.6005	52.6145	50.1124	35.0763
	125	93.2173	65.7895	36.3775
	92.8962	72.6201	60.3825	44.5091
	73.975	45.1958	52.8393	29.81
	90.7611	65.0183	51.0531	35.9312
	85.206	73.0337	48.6891	46.2547
	100.65	77.9321	48.3122	40.0794
Contrl + M
	baseline		Hypothermia
	non-IR 300	IR 300	non-IR 300	IR 300
	81.1688	72.817	50.5051	39.5292
	91.2911	89.5722	63.9037	43.2417
	70.6146	72.5905	51.3561	43.5543
	68.2483	65.7844	55.2486	44.1989
	106.944	72.4074	62.9085	41.7735
	77.1507	74.4231	51.4338	42.1731
	84.7205	100.659	49.9634	39.6537
	67.4522	73.9312	46.9233	34.912
	101.093	82.3315	52.7441	45.7397
	82.9493	75.4286	51.4286	43.102
Control, no M
	baseline		Hypothermia
	non-IR 300	IR 300	non-IR 300	IR 300
	64.663	52.0177	35.2707	26.5188
	89.2857	67.7778	52.0833	39.8693
	100.368	85.438	54.7464	47.8453
	68.1564	58.1823	51.1173	36.1436
	68.4358	43.8259	43.7989	21.1825
	66.4845	68.7158	40.7048	39.2662
	63.2246	33.6957	42.1498	20.63
	85.6838	62.6984	58.6257	33.2492
	91.453	77.3392	51.6908	39.7147
	71.8045	64.8607	38.664	39.3797

## Sheet: APD
HF + M					HF, no M					Contrl + M					Control, no M
baseline	APDmax	APDmin	APD difference		baseline	APDmax	APDmin	APD difference		baseline	APDmax	APDmin	APD difference		baseline	APDmax	APDmin	APD difference
ID	300	300	300		ID	300	300	300		ID	300	300	300		ID	300	300	300
	60	50	10			61	44	17			67	48	19			60	46	14
	65	45	20			70	58	12			64	56	8			64	49	15
	76	68	8			66	49	17			63	55	8			68	55	13
	69	62	7			76	55	21			69	60	9			68	50	18
	77	62	15			70	56	14			64	48	16			64	45	19
	64	46	18			70	56	14			61	48	13			62	48	14
	68	58	10			62	31	31			74	59	15			68	45	23
	63	45	18			54	44	10			75	60	15			64	46	18
	69	56	13			57	47	10			70	56	14			69	58	11
	60	47	13			63	45	18			59	53	6			70	54	16
hypothermia					hypothermia					hypothermia					hypothermia
ID	300	300	300		ID	300	300	300		ID	300	300	300		ID	300	300	300
	114	94	20			134	96	38			117	98	19			114	94	20
	113	84	29			127	92	35			130	108	22			131	95	36
	134	111	23			115	89	26			120	102	18			126	101	25
	128	109	19			132	104	28			120	100	20			119	95	24
	127	106	21			133	104	29			128	94	34			121	63	58
	127	100	27			118	91	27			124	92	32			124	97	27
	125	104	21			119	78	41			139	117	22			130	107	23
	128	93	35			117	89	28			139	117	22			142	98	44
	133	93	40			121	86	35			134	98	36			142	106	36
	130	99	31			118	73	45			127	105	22			119	94	25
Rewarm					Rewarm					Rewarm					Rewarm
ID	300	300	300		ID	300	300	300		ID	300	300	300		ID	300	300	300
	67	59	8			69	63	6			78	55	23			73	61	12
	67	59	8			67	59	8			74	69	5			80	64	16
	74	65	9			72	58	14			68	63	5			67	57	10
	66	61	5			87	69	18			71	66	5			69	58	11
	75	67	8			71	59	12			68	59	9			77	56	21
	73	64	9			68	61	7			66	59	7			77	66	11
	73	65	8			63	38	25			90	74	16			89	73	16
	78	63	15			61	53	8			81	70	11			67	56	11
	70	58	12			70	61	9			86	61	25			73	65	8
	71	59	12			73	45	28			65	57	8			84	68	16

## Sheet: Western
HF_Mel	RYR		RYR-P		SERCA		CAMK		CAMK-P		PLN		PLN-P-Ser16		PLN-P-Thr17		CASQ		NCX		SCN5a		T-CX43		P-CX43
	IR	non-IR	IR	non-IR	IR	non-IR	IR	non-IR	IR	non-IR	IR	non-IR	IR	non-IR	IR	non-IR	IR	non-IR	IR	non-IR	IR	non-IR	IR	non-IR	IR	non-IR
	1.12497	0.683787	0.654884	1.04195	0.441388	0.405253	1.3555	1.56922	1.51042	1.48644	1.40158	1.43488	0.662979	1.74566	1.24183	1.84121	1.19113	1.02226	0.772315	0.670885	1.18226	1.30957	0.958108	0.767121	0.979084	0.803464
	1.27751	0.92983	1.49255	0.624177	0.637061	0.414056	1.19709	1.09178	0.756714	0.873936	1.46123	1.21046	1.11993	1.31759	1.35137	1.09156	1.46253	0.963908	1.29724	0.473128	1.5501	1.10583	0.92259	0.910244	1.32245	0.78949
	1.44032	0.183158	1.85049	0.521956	1.94031	1.0188	1.55607	1.23077	0.979214	0.402627	2.32106	1.37	0.881422	1.39408	1.23335	1.70635	2.0717	1.51838	0.649675	0.32165	1.81343	1.57783	0.81051	0.553916	1.70136	0.658809
	1.26736	0.800123	0.319897	0.0839329	1.55478	0.782981	0.543408	0.678435	1.65334	0.0481612	1.54956	1.38213	1.0664	0.89377	0.541775	1.00586	1.55242	1.07585	0.642289	0.235826	0.694476	0.365561	1.50563	1.41037	0.767297	1.05259
	0.7327	1.0456	0.778837	0.484432	1.03822	0.449196	0.264126	1.53959	1.19014	0.0634446	0.630392	1.19012	0.0163473	1.06764	0.0799211	0.62678	0.736421	0.794259	0.764066	0.522219	0.426711	1.22284	0.619168	1.207	0.613102	0.742695
	0.587323	0.458606	0.240337	0.225709	0.135678	0.0500565	0.784728	0.817218	0.0209814	0.299037	1.02198	1.06468	1.14839	0.498251	0.826529	0.951908	0.892525	0.603467	0.596266	0.79147	0.364707	0.530023	0.38995	0.958003	0.0342584	0.226783
HF_no Mel	RYR		RYR-P		SERCA		CAMK		CAMK-P		PLN		PLN-P-Ser16		PLN-P-Thr17		CASQ		NCX		SCN5a		T-CX43_2	T-CX43_2	P-CX43
	IR	non-IR	IR	non-IR	IR	non-IR	IR	non-IR	IR	non-IR	IR	non-IR	IR	non-IR	IR	non-IR	IR	non-IR	IR	non-IR	IR	non-IR	IR	non-IR	IR	non-IR
	0.199971	0.208851	0.39298	1.07946	0.775708	0.619607	0.280481	0.675476	1.06921	0.379528	0.614049	0.952585	0.0582239	1.42795	0.90635	1.53642	0.394386	0.849567	0.318166	1.69928	0.362691	0.683716	1.00563	0.473904	0.572273	0.228817
	0.410451	0.658446	1.24983	0.53217	0.695618	0.177814	1.07458	1.08128	0.60396	0.81488	0.368705	0.82788	0.00702502	0.636506	0.602389	1.1117	1.12174	0.751682	1.23064	0.66955	0.0787322	0.0947381	0.594181	0.875302	0.146132	0.217319
	0.995484	1.30984	0.865777	1.00439	0.642287	1.09523	1.19255	1.51469	0.872337	1.0987	1.05974	1.7302	0.0244829	0.451632	0.594047	1.62138	1.55139	1.63263	0.827014	0.560286	1.19634	0.882712	1.2087	1.48438	0.468678	1.29551
	1.51477	0.527825	0.558502	0.409934	0.466052	0.353008	0.180619	0.558437	0.750449	0.0868262	1.47587	1.27062	0.200892	0.797523	1.00981	0.842545	1.49306	1.03445	0.475191	0.336522	1.11708	0.18709	1.204	1.27263	0.715327	0.657946
	0.47813	1.27467	1.61328	0.424948	0.424596	1.11264	1.3397	1.16497	0.431701	0.196978	1.25668	1.52534	1.06693	1.51731	0.512735	1.53055	1.30121	0.919879	1.59706	0.637013	1.177	0.185617	1.42965	1.40007	0.449077	1.05984
	0.771841	0.958575	0.28631	0.32892	0.953785	0.410486	0.925176	1.24872	0.728196	0.123496	1.17629	1.25256	0.0739812	0.91296	0.390756	0.965641	1.12152	0.922053	0.837616	0.934377	0.450711	0.355446	0.939342	0.571123	0.188305	0.0816589
Control_Mel	RYR		RYR-P		SERCA		CAMK		CAMK-P		PLN		PLN-P-Ser16		PLN-P-Thr17		CASQ		NCX		SCN5a		T-CX43_2		P-CX43
	IR	non-IR	IR	non-IR	IR	non-IR	IR	non-IR	IR	non-IR	IR	non-IR	IR	non-IR	IR	non-IR	IR	non-IR	IR	non-IR	IR	non-IR	IR	non-IR	IR	non-IR
	0.876494	0.634845	0.287365	0.120643	0.625964	0.484628	0.602847	0.221296	0.619452	0.250966	0.733561	0.24865	0.975727	0.356946	0.774886	1.50203	1.1919	1.40908	0.408711	0.483669	0.526068	0.217968	0.877292	1.6377	0.686121	1.47548
	0.530951	0.80058	0.130792	0.543849	0.717997	0.384047	0.385108	0.805105	0.705228	0.891417	0.309259	0.44387	0.108827	0.820014	0.709682	1.16441	0.734933	0.817594	0.591297	0.920933	0.558896	0.97696	0.870931	0.984611	0.348571	0.15793
	0.542914	1.40875	0.104243	0.9705	0.526189	0.788528	0.524052	1.1905	0.810076	1.54994	0.702994	1.30207	0.102795	1.64717	0.0845209	0.975918	1.21352	1.2795	0.553235	0.600723	0.790837	1.13417	1.07206	1.4706	0.381829	1.18137
	0.812374	0.898402	0.426638	1.25218	0.362458	0.374221	0.984717	0.67927	0.951931	0.0979973	0.849119	1.35177	0.0621941	1.25191	1.05999	1.76446	0.609485	0.897669	0.387743	0.29332	0.920872	0.739132	0.962804	1.31882	0.735366	1.12584
	0.662363	0.606536	0.831016	0.311855	0.483771	0.739399	0.812074	0.852014	0.524221	0.0531159	0.801697	0.881694	0.048214	0.0663454	0.115453	0.0887786	0.946345	1.1371	1.00005	0.536788	0.780625	1.10359	0.861983	1.09109	0.540906	0.224402
	0.981048	0.975233	1.19279	0.639466	1.0713	0.582149	0.724015	0.939849	1.18295	0.402494	0.726381	1.04369	0.032977	0.406051	0.213335	0.705691	1.14704	1.13795	0.36543	0.772598	0.750988	0.486336	0.181583	0.313219	1.07307	0.184932
Control-no Mel	RYR		RYR-P		SERCA		CAMK		CAMK-P		PLN		PLN-P-Ser16		PLN-P-Thr17		CASQ		NCX		SCN5a		T-CX43_2		P-CX43
	IR	non-IR	IR	non-IR	IR	non-IR	IR	non-IR	IR	non-IR	IR	non-IR	IR	non-IR	IR	non-IR	IR	non-IR	IR	non-IR	IR	non-IR	IR	non-IR	IR	non-IR
	0.61459	0.299653	0.242379	1.24311	0.12203	1.04674	0.555332	0.953581	0.792429	0.212647	0.472851	0.752333	0.00589225	1.10756	1.0611	1.95717	0.636343	0.930935	0.234513	0.369379	1.30113	1.26611	0.662938	0.517634	0.169548	0.165157
	0.654253	0.765135	0.13495	0.51181	0.869928	0.991953	0.647401	0.612182	1.18541	0.26897	0.7211	0.437685	0.945981	1.11427	0.892082	1.06774	0.604225	0.674225	0.723278	0.89527	0.797057	0.838909	0.961696	0.900867	0.349429	0.190213
	0.180713	0.129588	0.0250351	0.452903	0.188267	0.355996	0.630935	1.27744	0.926943	0.271509	0.224374	0.975115	0.0369622	1.59452	0.0798704	1.39434	0.447773	1.30648	0.955276	0.520484	0.295754	1.33133	0.422919	0.0541444	0.0804298	0.134002
	0.802979	0.112413	0.384821	0.789918	0.277633	0.300097	0.803097	0.695886	0.678136	0.162722	1.15966	1.32974	0.424951	1.32957	0.941869	1.42725	0.607759	0.783039	1.17525	0.27164	0.370747	1.052	0.932532	0.724279	0.406648	0.124274
	0.908157	0.884716	0.108138	0.0659158	0.797505	1.17034	1.10027	1.44529	0.426459	0.334206	0.379969	1.55337	0.0571088	1.11074	0.0384446	1.08229	0.782896	0.941385	0.293852	0.376127	1.29843	0.874063	1.30303	1.70341	0.548947	1.4348
	0.90912	0.912599	0.808773	0.184671	0.403309	0.87927	0.198503	0.969076	0.993499	0.0675508	0.581263	0.728982	0.0175359	0.144247	0.0251266	0.549909	0.498172	0.763821	0.459398	0.58226	0.874175	0.954986	0.197179	0.287929	0.19668	0.057773
